# Supplementary material for: Sexual Function and Quality of Life in Brazilian Transgender Women Following Gender-Affirming Surgery: A Cross-Sectional Study
Source: Int J Environ Res Public Health. 2022 Nov 27;19(23):15773. doi: 10.3390/ijerph192315773 (PMC9738734; doi:10.3390/ijerph192315773)
Supplement: Supplementary file 1 [file ijerph-19-15773-s001.zip]

Archive with 1 entries (1 files):
- ijerph-1986141-supplementary.pdf
